# Supplementary material for: pH-dependent structural dynamics of neuropeptide Y in aqueous solution
Source: PLoS One. 2026 Mar 12;21(3):e0343614. doi: 10.1371/journal.pone.0343614 (PMC12981483; doi:10.1371/journal.pone.0343614)
Supplement: S1 File — Here, we present our calculations of the protonation coordinate i, partial charge, and deprotonated fraction Si of residue i, i = 1 for Asp6, i = 2 for Glu10, i = 3 for Asp11, i = 4 for Glu15, i = 5 for Asp16, and i = 6 for His26. (ZIP) [file pone.0343614.s001.zip]

Archive with 39 entries (39 files):
- S1-S38 Figs.docx
- S10_Fig.tif
- S11_Fig.tif
- S12_Fig.tif
- S13_Fig.tif
- S14_Fig.tif
- S15_Fig.tif
- S16_Fig.tif
- S17_Fig.tif
- S18_Fig.tif
- S19_Fig.tif
- S1_Fig.tif
- S20_Fig.tif
- S21_Fig.tif
- S22_Fig.tif
- S23_Fig.tif
- S24_Fig.tif
- S25_Fig.tif
- S26_Fig.tif
- S27_Fig.tif
- S28_Fig.tif
- S29_Fig.tif
- S2_Fig.tif
- S30_Fig.tif
- S31_Fig.tif
- S32_Fig.tif
- S33_Fig.tif
- S34_Fig.tif
- S35_Fig.tif
- S36_Fig.tif
- S37_Fig.tif
- S38_Fig.tif
- S3_Fig.tif
- S4_Fig.tif
- S5_Fig.tif
- S6_Fig.tif
- S7_Fig.tif
- S8_Fig.tif
- S9_Fig.tif
