# Supplementary material for: pH-dependent structural dynamics of neuropeptide Y in aqueous solution
Source: PLoS One. 2026 Mar 12;21(3):e0343614. doi: 10.1371/journal.pone.0343614 (PMC12981483; doi:10.1371/journal.pone.0343614)
Supplement: S2 File — (ZIP) [file pone.0343614.s002.zip]

Archive with 26 entries (26 files):
- S39-S63 Figs.docx
- S39_Fig.tif
- S40_Fig.tif
- S41_Fig.tif
- S42_Fig.tif
- S43_Fig.tif
- S44_Fig.tif
- S45_Fig.tif
- S46_Fig.tif
- S47_Fig.tif
- S48_Fig.tif
- S49_Fig.tif
- S50_Fig.tif
- S51_Fig.tif
- S52_Fig.tif
- S53_Fig.tif
- S54_Fig.tif
- S55_Fig.tif
- S56_Fig.tif
- S57_Fig.tif
- S58_Fig.tif
- S59_Fig.tif
- S60_Fig.tif
- S61_Fig.tif
- S62_Fig.tif
- S63_Fig.tif
